# Supplementary material for: Understanding the Barriers to Prostate Cancer Population-Based Early Detection Programs: The PRAISE-U BEST Survey
Source: J Pers Med. 2024 Jul 15;14(7):751. doi: 10.3390/jpm14070751 (PMC11277738; doi:10.3390/jpm14070751)
Supplement: Supplementary file 1 [file jpm-14-00751-s001.zip]

Archive with 1 entries (1 files):
- jpm-3057679-supplementary.pdf
